# Supplementary material for: Gene Factors and Serotypes Related to Polysaccharide and Protein-Based Candidate Vaccines Among Streptococcus agalactiae Isolates
Source: Curr Issues Mol Biol. 2026 Apr 14;48(4):399. doi: 10.3390/cimb48040399 (PMC13114352; doi:10.3390/cimb48040399)
Supplement: Supplementary file 1 [file cimb-48-00399-s001.zip]

Archive with 1 entries (1 files):
- cimb-4184399-supplementary.pdf
